# Supplementary material for: Possible living fossil in Bolivia: A new genus of flea beetles with modified hind legs (Coleoptera, Chrysomelidae, Galerucinae, Alticini)
Source: Zookeys. 2016 May 25;(592):103–20. doi: 10.3897/zookeys.592.8180 (PMC4926638; doi:10.3897/zookeys.592.8180)
Supplement: XML Treatment for Chanealtica cuevas [file zookeys.592.8180-treatment2.xml]

<!DOCTYPE tp:taxon-treatment
  PUBLIC "-//TaxonX//DTD Taxonomic Treatment Publishing DTD v0 20100105//EN" "tax-treatment-NSO.dtd">
<tp:taxon-treatment xmlns:tp="http://www.plazi.org/taxpub"><tp:treatment-meta><kwd-group><label>Taxon classification</label><kwd><named-content content-type="kingdom">Animalia</named-content></kwd><kwd><named-content content-type="order">Coleoptera</named-content></kwd><kwd><named-content content-type="family">Chrysomelidae</named-content></kwd></kwd-group><mixed-citation publication-type="journal"><person-group><name><surname>Konstantinov</surname><given-names>Alexander S.</given-names></name></person-group><article-title>Possible living fossil in Bolivia: A new genus of flea beetles with modified hind legs (<tp:taxon-name><tp:taxon-name-part taxon-name-part-type="order">Coleoptera</tp:taxon-name-part></tp:taxon-name>, <tp:taxon-name><tp:taxon-name-part taxon-name-part-type="family">Chrysomelidae</tp:taxon-name-part></tp:taxon-name>, <tp:taxon-name><tp:taxon-name-part taxon-name-part-type="subfamily">Galerucinae</tp:taxon-name-part></tp:taxon-name>, <tp:taxon-name><tp:taxon-name-part taxon-name-part-type="tribe">Alticini</tp:taxon-name-part></tp:taxon-name>)</article-title><source>Zookeys</source><day>25</day><month>5</month><year>2016</year><volume>2016</volume><issue>592</issue><fpage>103</fpage><lpage>120</lpage><pub-id pub-id-type="doi">10.3897/zookeys.592.8180</pub-id></mixed-citation></tp:treatment-meta><tp:nomenclature><tp:taxon-name>
            <tp:taxon-name-part taxon-name-part-type="genus">Chanealtica</tp:taxon-name-part>
            <tp:taxon-name-part taxon-name-part-type="species">cuevas</tp:taxon-name-part>
            <object-id xmlns:xlink="http://www.w3.org/1999/xlink" content-type="zoobank" xlink:type="simple">http://zoobank.org/421BC2E0-630A-4C73-A0FC-73E5DA33C2AF</object-id>
          </tp:taxon-name><tp:taxon-status xmlns:xlink="http://www.w3.org/1999/xlink" xlink:type="simple">sp. n.</tp:taxon-status><xref ref-type="fig" rid="F1">Figs 1–5</xref><xref ref-type="fig" rid="F2">, 6–10</xref><xref ref-type="fig" rid="F3">, 11–12</xref><!--PageBreak--></tp:nomenclature><tp:treatment-sec sec-type="description"><title>Description.</title><p>Body length 2.75–3.24 mm. Width 1.35–1.67 mm. Color light ochre with last eight antennomeres, elytral apices and bases of metatibia dark brown. Metatibial apices black.</p><p>Proportions of male antennomeres 1–6 as follows: 13:6:7:11:13:13.</p><p>Pronotum with lateral margins slightly and evenly convex, at base almost as wide as at apex. Length to width ratio of first protarsomere of male 1.78.</p><p>Median lobe of aedeagus in ventral view relatively narrow, widening relatively abruptly (Fig. <xref ref-type="fig" rid="F1">5</xref>). Apex in ventral view with low, slightly channeled ridge separating two wide and shallow impressions lateral of it. Apex in lateral view with distinct knob facing ventrally. Spermathecal receptacle with basal part significantly smaller than apical (Fig. <xref ref-type="fig" rid="F2">8</xref>). Narrow, anterior part of tignum shorter than posterior part (Fig. <xref ref-type="fig" rid="F2">9</xref>).</p><fig id="F1" position="float" orientation="portrait"><label>Figures 1–5.</label><caption><p>
          <italic><tp:taxon-name><tp:taxon-name-part taxon-name-part-type="genus">Chanealtica</tp:taxon-name-part> <tp:taxon-name-part taxon-name-part-type="species">cuevas</tp:taxon-name-part></tp:taxon-name></italic>. <bold>1</bold> Habitus dorsal <bold>2</bold> Habitus lateral <bold>3</bold> Head, frontal view <bold>4</bold> Front tarsi, male <bold>5</bold> Aedeagus, ventral and lateral views.</p></caption><graphic xmlns:xlink="http://www.w3.org/1999/xlink" xlink:href="zookeys-592-103-g001.jpg" position="float" orientation="portrait" xlink:type="simple" id="oo_89921.jpg"/></fig><fig id="F2" position="float" orientation="portrait"><label>Figures 6–10.</label><caption><p>
          <italic><tp:taxon-name><tp:taxon-name-part taxon-name-part-type="genus">Chanealtica</tp:taxon-name-part> <tp:taxon-name-part taxon-name-part-type="species">cuevas</tp:taxon-name-part></tp:taxon-name></italic>. <bold>6</bold> Abdominal tergites, female <bold>7</bold> Abdominal sternites, female <bold>8</bold> Spermatheca <bold>9</bold> Tignum <bold>10</bold> Vaginal palpi.</p></caption><graphic xmlns:xlink="http://www.w3.org/1999/xlink" xlink:href="zookeys-592-103-g002.jpg" position="float" orientation="portrait" xlink:type="simple" id="oo_89922.jpg"/></fig></tp:treatment-sec><tp:treatment-sec sec-type="host plant"><title>Host plant.</title><p>
            <italic><tp:taxon-name><tp:taxon-name-part taxon-name-part-type="genus">Tecoma</tp:taxon-name-part> <tp:taxon-name-part taxon-name-part-type="species">stans</tp:taxon-name-part></tp:taxon-name></italic> (L.) Juss. (<tp:taxon-name><tp:taxon-name-part taxon-name-part-type="family">Bignoniaceae</tp:taxon-name-part></tp:taxon-name>) (Figs <xref ref-type="fig" rid="F3">11</xref>, <xref ref-type="fig" rid="F3">12</xref>).</p><fig id="F3" position="float" orientation="portrait"><label>Figures 11–12.</label><caption><p>
          <italic><tp:taxon-name><tp:taxon-name-part taxon-name-part-type="genus">Chanealtica</tp:taxon-name-part> <tp:taxon-name-part taxon-name-part-type="species">cuevas</tp:taxon-name-part></tp:taxon-name></italic>. Host plant, <italic><tp:taxon-name><tp:taxon-name-part taxon-name-part-type="genus">Tecoma</tp:taxon-name-part> <tp:taxon-name-part taxon-name-part-type="species">stans</tp:taxon-name-part></tp:taxon-name></italic> (L.) Juss. (<tp:taxon-name><tp:taxon-name-part taxon-name-part-type="family">Bignoniaceae</tp:taxon-name-part></tp:taxon-name>).</p></caption><graphic xmlns:xlink="http://www.w3.org/1999/xlink" xlink:href="zookeys-592-103-g003.jpg" position="float" orientation="portrait" xlink:type="simple" id="oo_89923.jpg"/></fig></tp:treatment-sec><tp:treatment-sec sec-type="etymology"><title>Etymology.</title><p>This species is named after the type locality.</p></tp:treatment-sec><tp:treatment-sec sec-type="material"><title>Material examined.</title><p>Holotype, male. Labels: 1) BOLIVIA: Santa Cruz Dept. Florida Prov., 7 km SE of Cuevas WP-407, 1332m, <named-content xmlns:xlink="http://www.w3.org/1999/xlink" content-type="dwc:verbatimCoordinates" xlink:type="simple"><named-content content-type="geo-json" specific-use="{&#34;type&#34;:&#34;Point&#34;,&#34;coordinates&#34;:[-63.680133,-18.2069]}" xlink:type="simple">18°12.414'S, 63°40.808'W</named-content></named-content>, 27.XI.2013, leg. A. Konstantinov; 2) Holotype <italic><tp:taxon-name><tp:taxon-name-part taxon-name-part-type="genus">Chanealtica</tp:taxon-name-part> <tp:taxon-name-part taxon-name-part-type="species">cuevas</tp:taxon-name-part></tp:taxon-name></italic> n. sp. des. A. Konstantinov, 2016 (will be deposited at <abbrev xmlns:xlink="http://www.w3.org/1999/xlink" content-type="institution" xlink:title="Museo de Historia Natural Noel Kempff Mercado, Universidad Autonoma “Gabriel Rene Moreno”, Santa Cruz, Bolivia" xlink:type="simple">MNKB</abbrev>, currently at <named-content xmlns:xlink="http://www.w3.org/1999/xlink" content-type="dwc:institutional_code" xlink:type="simple">USNM</named-content>). Paratypes <!--PageBreak-->38 specimens. Same labels as holotype (19 <named-content xmlns:xlink="http://www.w3.org/1999/xlink" content-type="dwc:institutional_code" xlink:type="simple">USNM</named-content>, 2 <abbrev xmlns:xlink="http://www.w3.org/1999/xlink" content-type="institution" xlink:title="Museo de Historia Natural Noel Kempff Mercado, Universidad Autonoma “Gabriel Rene Moreno”, Santa Cruz, Bolivia" xlink:type="simple">MNKB</abbrev>). Paratypes. Labels: 1) BOLIVIA: Santa Cruz Dept. Florida Prov., 7 km SE of Cuevas WP-408, 1350m, <named-content xmlns:xlink="http://www.w3.org/1999/xlink" content-type="dwc:verbatimCoordinates" xlink:type="simple"><named-content content-type="geo-json" specific-use="{&#34;type&#34;:&#34;Point&#34;,&#34;coordinates&#34;:[-63.6796,-18.212233]}" xlink:type="simple">18°12.734'S, 63°40.776'W</named-content></named-content>, 28.XI.2013, leg. A. Konstantinov; 2) Paratype <italic><tp:taxon-name><tp:taxon-name-part taxon-name-part-type="genus">Chanealtica</tp:taxon-name-part> <tp:taxon-name-part taxon-name-part-type="species">cuevas</tp:taxon-name-part></tp:taxon-name></italic> n. sp. des. A. Konstantinov, 2016 (15 <named-content xmlns:xlink="http://www.w3.org/1999/xlink" content-type="dwc:institutional_code" xlink:type="simple">USNM</named-content>, 2 <abbrev xmlns:xlink="http://www.w3.org/1999/xlink" content-type="institution" xlink:title="Museo de Historia Natural Noel Kempff Mercado, Universidad Autonoma “Gabriel Rene Moreno”, Santa Cruz, Bolivia" xlink:type="simple">MNKB</abbrev>).</p><!--PageBreak--></tp:treatment-sec></tp:taxon-treatment>
