# Supplementary material for: Possible living fossil in Bolivia: A new genus of flea beetles with modified hind legs (Coleoptera, Chrysomelidae, Galerucinae, Alticini)
Source: Zookeys. 2016 May 25;(592):103–20. doi: 10.3897/zookeys.592.8180 (PMC4926638; doi:10.3897/zookeys.592.8180)
Supplement: XML Treatment for Chanealtica ellimon [file zookeys.592.8180-treatment3.xml]

<!DOCTYPE tp:taxon-treatment
  PUBLIC "-//TaxonX//DTD Taxonomic Treatment Publishing DTD v0 20100105//EN" "tax-treatment-NSO.dtd">
<tp:taxon-treatment xmlns:tp="http://www.plazi.org/taxpub"><tp:treatment-meta><kwd-group><label>Taxon classification</label><kwd><named-content content-type="kingdom">Animalia</named-content></kwd><kwd><named-content content-type="order">Coleoptera</named-content></kwd><kwd><named-content content-type="family">Chrysomelidae</named-content></kwd></kwd-group><mixed-citation publication-type="journal"><person-group><name><surname>Konstantinov</surname><given-names>Alexander S.</given-names></name></person-group><article-title>Possible living fossil in Bolivia: A new genus of flea beetles with modified hind legs (<tp:taxon-name><tp:taxon-name-part taxon-name-part-type="order">Coleoptera</tp:taxon-name-part></tp:taxon-name>, <tp:taxon-name><tp:taxon-name-part taxon-name-part-type="family">Chrysomelidae</tp:taxon-name-part></tp:taxon-name>, <tp:taxon-name><tp:taxon-name-part taxon-name-part-type="subfamily">Galerucinae</tp:taxon-name-part></tp:taxon-name>, <tp:taxon-name><tp:taxon-name-part taxon-name-part-type="tribe">Alticini</tp:taxon-name-part></tp:taxon-name>)</article-title><source>Zookeys</source><day>25</day><month>5</month><year>2016</year><volume>2016</volume><issue>592</issue><fpage>103</fpage><lpage>120</lpage><pub-id pub-id-type="doi">10.3897/zookeys.592.8180</pub-id></mixed-citation></tp:treatment-meta><tp:nomenclature><tp:taxon-name>
            <tp:taxon-name-part taxon-name-part-type="genus">Chanealtica</tp:taxon-name-part>
            <tp:taxon-name-part taxon-name-part-type="species">ellimon</tp:taxon-name-part>
            <object-id xmlns:xlink="http://www.w3.org/1999/xlink" content-type="zoobank" xlink:type="simple">http://zoobank.org/AA7F0AC0-8871-4049-9361-FFB101C2E1EB</object-id>
          </tp:taxon-name><tp:taxon-status xmlns:xlink="http://www.w3.org/1999/xlink" xlink:type="simple">sp. n.</tp:taxon-status><xref ref-type="fig" rid="F4">Figs 13–18</xref><xref ref-type="fig" rid="F5">, 19–25</xref></tp:nomenclature><tp:treatment-sec sec-type="description"><title>Description.</title><p>Body length 2.64–3.08 mm. Width 1.51–1.62 mm. Color light ochre with last eight antennomeres and apices of metatibia dark brown.</p><p>Proportions of male antennomeres 1–6 as follows: 13:6:7:10:13:13.</p><p>Pronotum with lateral margins slightly convex, at base more so than at apex, also narrower at apex than at base. Length to width ratio of first protarsomere of male 1.98.</p><p>Median lobe of aedeagus in ventral view relatively narrow, widening relatively gradually (Fig. <xref ref-type="fig" rid="F5">19</xref>). Apex in ventral view with low, not channeled ridge ending into shallow impression lateral and behind it. Two elongate and shallow impressions situated on <!--PageBreak-->sides of apical part of median lobe. Apex in lateral view without distinct sphere, bend ventrally. Spermathecal receptacle with basal part significantly smaller than apical (Fig. <xref ref-type="fig" rid="F5">21</xref>). Narrow, anterior part of tignum about as long as posterior part (Fig. <xref ref-type="fig" rid="F5">24</xref>).</p><fig id="F4" position="float" orientation="portrait"><label>Figures 13–18.</label><caption><p>
          <italic><tp:taxon-name><tp:taxon-name-part taxon-name-part-type="genus">Chanealtica</tp:taxon-name-part> <tp:taxon-name-part taxon-name-part-type="species">ellimon</tp:taxon-name-part></tp:taxon-name></italic>. <bold>13</bold> Habitus dorsal <bold>14</bold> Habitus lateral <bold>15</bold> Head, frontal view <bold>16</bold> Pronotum <bold>17</bold> Front tarsi, male <bold>18</bold> Hind leg, male.</p></caption><graphic xmlns:xlink="http://www.w3.org/1999/xlink" xlink:href="zookeys-592-103-g004.jpg" position="float" orientation="portrait" xlink:type="simple" id="oo_89924.jpg"/></fig><fig id="F5" position="float" orientation="portrait"><label>Figures 19–25.</label><caption><p>
          <italic><tp:taxon-name><tp:taxon-name-part taxon-name-part-type="genus">Chanealtica</tp:taxon-name-part> <tp:taxon-name-part taxon-name-part-type="species">ellimon</tp:taxon-name-part></tp:taxon-name></italic>. <bold>19</bold> Aedeagus, ventral and lateral views <bold>20</bold> Abdominal tergites, female <bold>21</bold> Spermatheca <bold>22</bold> Vaginal palpi <bold>23</bold> abdominal sternites, female <bold>24</bold> Tignum <bold>25</bold> 8<sup>th</sup> abdominal tergite.</p></caption><graphic xmlns:xlink="http://www.w3.org/1999/xlink" xlink:href="zookeys-592-103-g005.jpg" position="float" orientation="portrait" xlink:type="simple" id="oo_89925.jpg"/></fig><!--PageBreak--></tp:treatment-sec><tp:treatment-sec sec-type="etymology"><title>Etymology.</title><p>This species is named after the type locality.</p></tp:treatment-sec><tp:treatment-sec sec-type="material"><title>Material examined.</title><p>Holotype male. Labels: 1) Bolivia: Santa Cruz Dept. Cordillera Prov., Mirador, El Limón 845 meters, <named-content xmlns:xlink="http://www.w3.org/1999/xlink" content-type="dwc:verbatimCoordinates" xlink:type="simple"><named-content content-type="geo-json" specific-use="{&#34;type&#34;:&#34;Point&#34;,&#34;coordinates&#34;:[-63.466667,-19.066667]}" xlink:type="simple">19°04'S, 63°28'W</named-content></named-content> 8.XI.2007, leg. A. <!--PageBreak-->Konstantinov; 2) Holotype <italic><tp:taxon-name><tp:taxon-name-part taxon-name-part-type="genus">Chanealtica</tp:taxon-name-part> <tp:taxon-name-part taxon-name-part-type="species">ellimon</tp:taxon-name-part></tp:taxon-name></italic> sp. n. des. A. Konstantinov 2016 (will be deposited at <abbrev xmlns:xlink="http://www.w3.org/1999/xlink" content-type="institution" xlink:title="Museo de Historia Natural Noel Kempff Mercado, Universidad Autonoma “Gabriel Rene Moreno”, Santa Cruz, Bolivia" xlink:type="simple">MNKB</abbrev>, currently at <named-content xmlns:xlink="http://www.w3.org/1999/xlink" content-type="dwc:institutional_code" xlink:type="simple">USNM</named-content>). Paratypes with same labels as holotype (3 <named-content xmlns:xlink="http://www.w3.org/1999/xlink" content-type="dwc:institutional_code" xlink:type="simple">USNM</named-content>, 1 <abbrev xmlns:xlink="http://www.w3.org/1999/xlink" content-type="institution" xlink:title="Museo de Historia Natural Noel Kempff Mercado, Universidad Autonoma “Gabriel Rene Moreno”, Santa Cruz, Bolivia" xlink:type="simple">MNKB</abbrev>).</p></tp:treatment-sec></tp:taxon-treatment>
