# Supplementary material for: Possible living fossil in Bolivia: A new genus of flea beetles with modified hind legs (Coleoptera, Chrysomelidae, Galerucinae, Alticini)
Source: Zookeys. 2016 May 25;(592):103–20. doi: 10.3897/zookeys.592.8180 (PMC4926638; doi:10.3897/zookeys.592.8180)
Supplement: XML Treatment for Chanealtica maxi [file zookeys.592.8180-treatment4.xml]

<!DOCTYPE tp:taxon-treatment
  PUBLIC "-//TaxonX//DTD Taxonomic Treatment Publishing DTD v0 20100105//EN" "tax-treatment-NSO.dtd">
<tp:taxon-treatment xmlns:tp="http://www.plazi.org/taxpub"><tp:treatment-meta><kwd-group><label>Taxon classification</label><kwd><named-content content-type="kingdom">Animalia</named-content></kwd><kwd><named-content content-type="order">Coleoptera</named-content></kwd><kwd><named-content content-type="family">Chrysomelidae</named-content></kwd></kwd-group><mixed-citation publication-type="journal"><person-group><name><surname>Konstantinov</surname><given-names>Alexander S.</given-names></name></person-group><article-title>Possible living fossil in Bolivia: A new genus of flea beetles with modified hind legs (<tp:taxon-name><tp:taxon-name-part taxon-name-part-type="order">Coleoptera</tp:taxon-name-part></tp:taxon-name>, <tp:taxon-name><tp:taxon-name-part taxon-name-part-type="family">Chrysomelidae</tp:taxon-name-part></tp:taxon-name>, <tp:taxon-name><tp:taxon-name-part taxon-name-part-type="subfamily">Galerucinae</tp:taxon-name-part></tp:taxon-name>, <tp:taxon-name><tp:taxon-name-part taxon-name-part-type="tribe">Alticini</tp:taxon-name-part></tp:taxon-name>)</article-title><source>Zookeys</source><day>25</day><month>5</month><year>2016</year><volume>2016</volume><issue>592</issue><fpage>103</fpage><lpage>120</lpage><pub-id pub-id-type="doi">10.3897/zookeys.592.8180</pub-id></mixed-citation></tp:treatment-meta><tp:nomenclature><tp:taxon-name>
            <tp:taxon-name-part taxon-name-part-type="genus">Chanealtica</tp:taxon-name-part>
            <tp:taxon-name-part taxon-name-part-type="species">maxi</tp:taxon-name-part>
            <object-id xmlns:xlink="http://www.w3.org/1999/xlink" content-type="zoobank" xlink:type="simple">http://zoobank.org/856EF8FF-617D-4555-ABB2-9C8098C962A1</object-id>
          </tp:taxon-name><tp:taxon-status xmlns:xlink="http://www.w3.org/1999/xlink" xlink:type="simple">sp. n.</tp:taxon-status><xref ref-type="fig" rid="F6">Figs 26</xref><xref ref-type="fig" rid="F7">, 27–31</xref><xref ref-type="fig" rid="F8">, 32–36</xref><!--PageBreak--></tp:nomenclature><tp:treatment-sec sec-type="description"><title>Description.</title><p>Body length 2.59–3.29 mm. Width 1.51–1.72 mm. Color light ochre with last eight antennomeres and apices of metatibia dark brown.</p><p>Proportions of male antennomeres 1–6 as follows: 14:6:8:10:14:13.</p><p>Pronotum with lateral margins nearly straight, at base wider than at apex. Length to width ratio of first protarsomere of male 1.43.</p><p>Median lobe of aedeagus in ventral view relatively wide, widening relatively gradually (Fig. <xref ref-type="fig" rid="F7">29</xref>). Apex in ventral view without ridge, but with wide and shallow impression. Apex in lateral view with indistinct knob slightly bent ventrally. Spermathecal receptacle with basal part significantly smaller than apical (Fig. <xref ref-type="fig" rid="F8">34</xref>). Narrow, anterior part of tignum shorter than posterior part (Fig. <xref ref-type="fig" rid="F8">35</xref>).</p><fig id="F6" position="float" orientation="portrait"><label>Figure 26.</label><caption><p>
          <italic><tp:taxon-name><tp:taxon-name-part taxon-name-part-type="genus">Chanealtica</tp:taxon-name-part> <tp:taxon-name-part taxon-name-part-type="species">maxi</tp:taxon-name-part></tp:taxon-name></italic>. Dorsal habitus.</p></caption><graphic xmlns:xlink="http://www.w3.org/1999/xlink" xlink:href="zookeys-592-103-g006.jpg" position="float" orientation="portrait" xlink:type="simple" id="oo_89926.jpg"/></fig><fig id="F7" position="float" orientation="portrait"><label>Figures 27–31.</label><caption><p>
          <italic><tp:taxon-name><tp:taxon-name-part taxon-name-part-type="genus">Chanealtica</tp:taxon-name-part> <tp:taxon-name-part taxon-name-part-type="species">maxi</tp:taxon-name-part></tp:taxon-name></italic>. <bold>27</bold> Habitus dorsal <bold>28</bold> Habitus lateral <bold>29</bold> Aedeagus, ventral and lateral views <bold>30</bold> Head, frontal view <bold>31</bold> Front tarsi, male.</p></caption><graphic xmlns:xlink="http://www.w3.org/1999/xlink" xlink:href="zookeys-592-103-g007.jpg" position="float" orientation="portrait" xlink:type="simple" id="oo_89927.jpg"/></fig><fig id="F8" position="float" orientation="portrait"><label>Figures 32–36.</label><caption><p>
          <italic><tp:taxon-name><tp:taxon-name-part taxon-name-part-type="genus">Chanealtica</tp:taxon-name-part> <tp:taxon-name-part taxon-name-part-type="species">maxi</tp:taxon-name-part></tp:taxon-name></italic>. <bold>32</bold> Abdominal tergites, female <bold>33</bold> Abdominal sternites, female <bold>34</bold> Spermatheca <bold>35</bold> Tignum <bold>36</bold> Vaginal palpi.</p></caption><graphic xmlns:xlink="http://www.w3.org/1999/xlink" xlink:href="zookeys-592-103-g008.jpg" position="float" orientation="portrait" xlink:type="simple" id="oo_89928.jpg"/></fig></tp:treatment-sec><tp:treatment-sec sec-type="etymology"><title>Etymology.</title><p>This species is named after Max Joseph Miles, the “newest” member of the Konstantinov/Miles family.</p></tp:treatment-sec><tp:treatment-sec sec-type="material"><title>Material examined.</title><p>Holotype female. Labels: 1) Bolivia: Santa Cruz Dept. Florida Prov., Refugio Los Volcanes, 4 km N of Bermejo 1000–1300 m 29.X.2007 <named-content xmlns:xlink="http://www.w3.org/1999/xlink" content-type="dwc:verbatimCoordinates" xlink:type="simple"><named-content content-type="geo-json" specific-use="{&#34;type&#34;:&#34;Point&#34;,&#34;coordinates&#34;:[-63.6,-18.1]}" xlink:type="simple">18°06'S, 63°36'W</named-content></named-content> leg. S. Lingafelter &amp; N. Woodley; 2) Holotype <italic><tp:taxon-name><tp:taxon-name-part taxon-name-part-type="genus">Chanealtica</tp:taxon-name-part> <tp:taxon-name-part taxon-name-part-type="species">maxi</tp:taxon-name-part></tp:taxon-name></italic> sp. n. des. A. Konstantinov 2016 (will be deposited at <abbrev xmlns:xlink="http://www.w3.org/1999/xlink" content-type="institution" xlink:title="Museo de Historia Natural Noel Kempff Mercado, Universidad Autonoma “Gabriel Rene Moreno”, Santa Cruz, Bolivia" xlink:type="simple">MNKB</abbrev>, currently at <named-content xmlns:xlink="http://www.w3.org/1999/xlink" content-type="dwc:institutional_code" xlink:type="simple">USNM</named-content>). Paratypes: 1) Bolivia: Santa Cruz Dept. Florida Prov., Refugio Los Volcanes, 4 km N of Bermejo, 1000–1300 m 28.X.2007, <named-content xmlns:xlink="http://www.w3.org/1999/xlink" content-type="dwc:verbatimCoordinates" xlink:type="simple"><named-content content-type="geo-json" specific-use="{&#34;type&#34;:&#34;Point&#34;,&#34;coordinates&#34;:[-63.6,-18.1]}" xlink:type="simple">18°06'S, 63°36'W</named-content></named-content> leg. A. Konstantinov; 2) Paratype <italic><tp:taxon-name><tp:taxon-name-part taxon-name-part-type="genus">Chanealtica</tp:taxon-name-part> <tp:taxon-name-part taxon-name-part-type="species">maxi</tp:taxon-name-part></tp:taxon-name></italic> sp. n. des. A. Konstantinov 2016 (2 <named-content xmlns:xlink="http://www.w3.org/1999/xlink" content-type="dwc:institutional_code" xlink:type="simple">USNM</named-content>). 1) Bolivia: Santa Cruz Dept. Florida Prov., Refugio Los Volcanes, 4 km N of Bermejo, 1000-1300 m 4.XI.2007, <named-content xmlns:xlink="http://www.w3.org/1999/xlink" content-type="dwc:verbatimCoordinates" xlink:type="simple"><named-content content-type="geo-json" specific-use="{&#34;type&#34;:&#34;Point&#34;,&#34;coordinates&#34;:[-63.6,-18.1]}" xlink:type="simple">18°06'S, 63°36'W</named-content></named-content> Laurel trail leg. A. Konstantinov; 2) Paratype <italic><tp:taxon-name><tp:taxon-name-part taxon-name-part-type="genus">Chanealtica</tp:taxon-name-part> <tp:taxon-name-part taxon-name-part-type="species">maxi</tp:taxon-name-part></tp:taxon-name></italic> sp. n. des. A. Konstantinov 2016 (2 <named-content xmlns:xlink="http://www.w3.org/1999/xlink" content-type="dwc:institutional_code" xlink:type="simple">USNM</named-content>).</p><fig id="F9" position="float" orientation="portrait"><label>Figures 37–42.</label><caption><p>Examples of the metatibiae and metatarsi in flea beetles. <bold>37</bold> <italic><tp:taxon-name><tp:taxon-name-part taxon-name-part-type="genus">Aphthona</tp:taxon-name-part> <tp:taxon-name-part taxon-name-part-type="species">nonstriata</tp:taxon-name-part></tp:taxon-name></italic> (Goeze) <bold>38</bold> <italic><tp:taxon-name><tp:taxon-name-part taxon-name-part-type="genus">Aphthonoides</tp:taxon-name-part></tp:taxon-name></italic> sp. <bold>39</bold> <italic><tp:taxon-name><tp:taxon-name-part taxon-name-part-type="genus">Hypolampsis</tp:taxon-name-part> <tp:taxon-name-part taxon-name-part-type="species">pilosa</tp:taxon-name-part></tp:taxon-name></italic> (Illiger) <bold>40</bold> <italic><tp:taxon-name><tp:taxon-name-part taxon-name-part-type="genus">Argopistes</tp:taxon-name-part></tp:taxon-name></italic> sp. <bold>41</bold> <italic><tp:taxon-name><tp:taxon-name-part taxon-name-part-type="genus">Psylliodes</tp:taxon-name-part> <tp:taxon-name-part taxon-name-part-type="species">luteola</tp:taxon-name-part></tp:taxon-name></italic> (Muller) <bold>42</bold> <italic><tp:taxon-name><tp:taxon-name-part taxon-name-part-type="genus">Metroserrapha</tp:taxon-name-part></tp:taxon-name></italic> sp.</p></caption><graphic xmlns:xlink="http://www.w3.org/1999/xlink" xlink:href="zookeys-592-103-g009.jpg" position="float" orientation="portrait" xlink:type="simple" id="oo_89929.jpg"/></fig></tp:treatment-sec></tp:taxon-treatment>
